# Supplementary material for: Mechanistic Target of Rapamycin (Mtor) Is Essential for Murine Embryonic Heart Development and Growth
Source: PLoS One. 2013 Jan 14;8(1):e54221. doi: 10.1371/journal.pone.0054221 (PMC3544830; doi:10.1371/journal.pone.0054221)
Supplement: Table S1 — Primer sequences used for qPCR. All primers are shown in this order: Sequence of forward (Fwd) primer (5′→3′) Sequence of reverse (Rev) primer (5′→3′) GenBank reference sequences and Primer-BLAST were used to design the primers. To avoid unspecific amplifications, most primer sequences span at least one intron and were blasted against the mouse genome. Dissociation curves were used for all primer pairs to ensure single product amplification. (XLS) [file pone.0054221.s005.xls]

## Sheet: Sheet1
Gene	Sequence
mTOR	TGTCTGATTCTCACCACGCA
	CTCTTTGGCCAGGGTCTCAT
PCNA	AAAGAATGGGGTGAAGTTTT
	CTCATCTTCAATCTTGGGAG
CyclinD1	GCATCTACACTGACAACTCTATC
	ATTTTGGAGAGGAAGTGTTC
CyclinD2	GAGGAACAAAAGTGTGAAGA
	TTCAGCTTACCCAACACTAC
CyclinD3	CTCTGGCTATGAACTACCTG
	AGATGCAAAGCTTCTCAATA
CyclinE2	TCCAGATAGCTCAGCTTTTA
	CTTCACTGGACTCACACTTT
CyclinA2	CTTCCTATAAACGATGAGCA
	GCCTCTTCTGAGTCTCTTCT
Cdk2	ATGGAGAACTTCCAAAAGGT
	GGGTACACCTTCAGTCTCAG
Cdc2a	AAAGAACTTCGACATCCAAA
	AGTCTCTGTGAAGAACTCGC
Cdk4	AGTTGGGGAAAATCTTTGAT
	TAAAGGTCAGCATTTCCAGT
Cdk6	AATCTTGGACATCATTGGAC
	CTCCAGATCTTGGAAGTACG
Cdk5	CACTGAGCTACTCACGTCTG
	AAAGACTCAGCTTTGCACTC
Cdkn1a	CAGTACTTCCTCTGCCCT
	TGATAGAAATCTGTCAGGCT
Cdkn2c	GGGGACCTAGAGCAACTTAC
	TTAGCACCTCTGAGGAGAAG
Cdkn2d	AGGTCATGATGTTTGGAAGT
	AGCTATGGCCCTCTCTTATC
Cdkn3	TCCACTAGCATTCAGAGGTT
	GCCAACATACAATCATCCTT
Cdkn1b	GTGAGAGTGTCTAACGGGAG
	TGACTCGCTTCTTCCATATC
Cdkn1c	AGATCTGACCTCAGACCCAAT
	CTGCTCTTGATTCTCGTCCT
PGC1α	GTAAATCTGCGGGATGATGG
	AGCAGGGTCAAAATCGTCTG
PGC1β	TGAGGTGTTCGGTGAGATTG
	CCATAGCTCAGGTGGAAGGA
ERRα	TTCGGCGACTGCAAGCTC
	CACAGCCTCAGCATCTTCAATG
Ndufv1	TGTGAGACCGTGCTAATGGA
	CATCTCCCTTCACAAATCGG
NRF1	CTTCAGAACTGCCAACCACA
	GCTTCTGCCAGTGATGCTAC
Ndufa9	ATCCCTTACCCTTTGCCACT
	CCGTAGCACCTCAATGGACT
ANP	ATGGGCTCCTTCTCCATCA
	CCTGCTTCCTCAGTCTGCTC
BNP	GGATCTCCTGAAGGTGCTGT
	TTCTTTTGTGAGGCCTTGGT
Rxra	ACAGAGCTGGTGTCTAAGAT
	GTTTGCAGTACGCTTCTAGT
Mycn	TAGTGTGTCTGTTCCAGCTA
	ATCTGAGTCGCTCAAGGTAT
Tef-1	GCATGCCAACCATTCTTACA
	ACACTTTGGTGGAACAGGTA
Tbx5	ACAAATACCAGCCCCGATTA
	CCGAGACATCCTGTGTAACT
Cre	AACGTTGATGCCGGTGAACG
	TACACCTGCGGTGCTAACCA
4E-BP1	GGGGACTACAGCACCACTCC
	GCTGGTAGGGCTAGTGACCC
rpS16	GATTTGCTGGTGTGGATATT
	TCTTTGATCTCCTTCTTGGA
